# Supplementary material for: Family Experiences of Loss and Bereavement in Palliative Care Units during the COVID-19 Pandemic: An Interpretative Phenomenological Study
Source: Healthcare (Basel). 2024 Sep 4;12(17):1763. doi: 10.3390/healthcare12171763 (PMC11395245; doi:10.3390/healthcare12171763)
Supplement: Supplementary file 1 [file healthcare-12-01763-s001.zip]

Archive with 1 entries (1 files):
- healthcare-3179371-supplementary.pdf
